# Supplementary material for: Age-related strength loss affects non-stepping balance recovery
Source: PLoS One. 2019 Jan 18;14(1):e0210049. doi: 10.1371/journal.pone.0210049 (PMC6338353; doi:10.1371/journal.pone.0210049)
Supplement: S2 File — (XLSX) [file pone.0210049.s002.xlsx]

## Sheet: Sheet1
Subject Number	Age Group	age (years)	gender	body mass (kg)	height (cm)	BMI (kg/m2)	Maximal_backward_platform displacement (cm)
1	Young	27	female	81	172.5	27.2212	16.0138
2	Young	22	female	62	166	22.4996	14.9178
3	Young	25	male	79	183	23.5898	17.1098
5	Young	21	male	66.5	170	23.0104	19.3018
6	Young	22	male	74	179	23.0954	13.8218
7	Old	76	male	71.5	162.5	27.0769	16.0138
8	Old	74	female	65	157	26.3702	12.7258
9	Old	75	male	77.5	170	26.8166	10.5338
10	Old	72	male	75	182	22.6422	10.5338
11	Old	72	female	60	160	23.4375	8.3418
12	Old	70	female	61	160	23.8281	12.7258
